# Supplementary material for: A novel genomic classification system of gastric cancer via integrating multidimensional genomic characteristics
Source: Gastric Cancer. 2021 Jun 6;24(6):1227–41. doi: 10.1007/s10120-021-01201-9 (PMC8502137; doi:10.1007/s10120-021-01201-9)
Supplement: Supplementary file 2 — Supplementary file2 (XLSX 304 KB) [file 10120_2021_1201_MOESM2_ESM.xlsx]

## Sheet: Catalogue
Supplementary Table Legends
Table S1. The values of variables included in the clustering analysis.
Table S2. Clinicopathological features of ZJU-GC cohort (n=70).
Table S3. Sequencing depths of whole-exome sequencing (WES) on the DNA of 70 paired samples in ZJU-GC
Table S4. Statistics of somatic SNVs called from WES of 70 ZJU-GC samples.
Table S5. Statistics of somatic indels called from WES of 70 ZJU-GC samples.
Table S6. Significantly mutated genes of ZJU-GC cohort identified across 9 genome sequencing studies
Table S7. Comparison of gene mutation frequencies between ZJU-GC and TCGA-GC.
Table S8. Gene mutation frequencies across histopathological subtypes in ZJU-GC cohort.
Table S9. Potentially targetable genomic alterations in ZJU-GC according to OncoKB
Table S10. Mutational signatures identified in ZJU-GC
Table S11. Association between mutational signature clusters and clinicopathological characteristics in ZJU-GC
Table S12. Analysis of somatic copy number variations (SCNVs) in 70 ZJU-GC samples using GISTIC 2.0
Table S13. Association between CNV cluster group and clinicopathological characteristics in ZJU-GC.
Table S14. Tumor neoantigen burdens (TNB) in 70 ZJU-GC patients
Table S15. Predicted HLA genotyping of neoantigens in ZJU-GC
Table S16. Landscape of predicted neoantigens and somatic mutations in ZJU-GC
Table S17. Association between TNB clusters and clinicopathological characteristics in ZJU-GC.
Table S18. Association between clonality and clinicopathological characteristics in ZJU-GC.
Table S19. Association between ZJU-GC subtypes and clinicopathological characteristics
Table S20. Comparison of genomic alterations among four ZJU-GC subtypes.
Table S21. Clinicopathological features of validation cohort (n=23)
Table S22. Clinicopathological and genomic features of validation cohort (n=23).
Table S23. Analysis of somatic copy number variations (SCNVs) in ZJU-GC subtype 3 and subtype 4 using GISTIC 2.0

## Sheet: Table S1
Table S1. The values of variables included in the clustering analysis
Variable	Group	value
Sig-cluster	Sig-cluster 1	1
	Sig-cluster 2	2
	Sig-cluster 3	3
CNV-cluster	CNV-cluster 1	1
	CNV--cluster 2	2
	CNV--cluster 3	3
NEA-cluster	NEA-cluster1	1
	NEA-cluster2	0
Sciclone	oligoclonal	0
	multiclonal	1
Gene	mutation	1
	wild type	0
CNV	amplification	1
	normal	0
	deletion	-1

## Sheet: Table S2
Table S2. Clinicopathological features of ZJU-GC cohort (n=70).
Parameters			n(%)
Age		Median: 60(38-80)
		≤ 65	55(78.6%)
		> 65	15(21.4%)
Gender		Male	47(67.1%)
		Female	23(32.9%)
Differentiation		Moderate - well	30(42.9%)
		Poor	40(57.1%)
T		T1	2(2.9%)
		T2	11(15.7%)
		T3	32(45.7%)
		T4	25(35.7%)
N		N0	10(14.3%)
		N1	19(27.1%)
		N2	15(21.4%)
		N3	26(37.1%)
M		M0	52(74.3%)
		M1	18(25.7%)
TNM Stage		I	4(5.7%)
		II	23(32.9%)
		III	25(35.7%)
		IV	18(25.7%)
Lauren Classification		Intestinal type	36(51.4%)
		Non-intestinal type	34(48.6%)
Synchronous or metachronous metastasis		Peritoneal/liver	24(34.3%)
		Others	46(65.7%)

## Sheet: Table S3
Table S3. Sequencing depths of whole-exome sequencing (WES) on the DNA of 70 paired samples in ZJU-GC
Sample	Average sequencing depth on target		Sample	Average sequencing depth on target
GC_LRS_N	150		GC_LRS_T	264
GC_WGL_N	152		GC_WGL_T	266
GC_XSB_N	110		GC_XSB_T	443
GC_YCG_N	122		GC_YCG_T	386
GC_YSY_N	165		GC_YSY_T	469
GC_YYJ_N	120		GC_YYJ_T	338
GC_ZCY_N	121		GC_ZCY_T	297
WES_P10N	266		T1T	371
WES_P11N	207		WES_P10T	365
WES_P12N	249		WES_P11T	192
WES_P13N	199		WES_P12T	302
WES_P14N	303		WES_P13T	180
WES_P15N	281		WES_P14T	207
WES_P16N	225		WES_P15T	301
WES_P17N	120		WES_P16T	265
WES_P18N	146		WES_P17T	382
WES_P19N	102		WES_P18T	340
WES_P1N	93		WES_P19T	303
WES_P20N	120		WES_P1T	360
WES_P21N	140		WES_P20T	327
WES_P22N	142		WES_P21T	414
WES_P23N	126		WES_P22T	347
WES_P24N	149		WES_P23T	428
WES_P25N	149		WES_P24T	496
WES_P26N	183		WES_P25T	565
WES_P27N	165		WES_P26T	169
WES_P28N	161		WES_P27T	162
WES_P29N	168		WES_P28T	159
WES_P2N	109		WES_P29T	188
WES_P30N	185		WES_P2T	301
WES_P31N	179		WES_P30T	166
WES_P35N	164		WES_P31T	163
WES_P36N	167		WES_P35T	158
WES_P37N	174		WES_P36T	174
WES_P38N	159		WES_P37T	164
WES_P39N	151		WES_P38T	160
WES_P3N	225		WES_P39T	154
WES_P40N	155		WES_P3T	402
WES_P41N	170		WES_P40T	158
WES_P42N	165		WES_P41T	169
WES_P43N	164		WES_P42T	176
WES_P44N	160		WES_P43T	163
WES_P45N	194		WES_P44T	174
WES_P46N	192		WES_P45T	185
WES_P47N	160		WES_P46T	190
WES_P48N	172		WES_P47T	177
WES_P49N	171		WES_P48T	146
WES_P4N	225		WES_P49T	160
WES_P50N	157		WES_P4T	620
WES_P51N	200		WES_P50T	157
WES_P52N	310		WES_P51T	154
WES_P53N	321		WES_P52T	246
WES_P54N	238		WES_P53T	306
WES_P55N	373		WES_P54T	262
WES_P56N	257		WES_P55T	268
WES_P57N	158		WES_P56T	143
WES_P58N	127		WES_P57T	119
WES_P59N	126		WES_P58T	545
WES_P5N	203		WES_P59T	640
WES_P60N	141		WES_P5T	453
WES_P61N	155		WES_P60T	585
WES_P62N	154		WES_P61T	516
WES_P63N	174		WES_P62T	606
WES_P64N	103		WES_P63T	557
WES_P65N	107		WES_P64T	531
WES_P6N	238		WES_P65T	382
WES_P7N	179		WES_P6T	485
WES_P8N	136		WES_P7T	473
WES_P9N	290		WES_P8T	472
T1B	135		WES_P9T	637
	176.529			314.043

## Sheet: Table S4
Table S4. Statistics of somatic SNVs called from WES of 70 ZJU-GC samples.
Sample	GC_LRS_T	GC_WGL_T	GC_XSB_T	GC_YCG_T	GC_YSY_T	GC_YYJ_T	GC_ZCY_T	T1T	WES_P10T	WES_P11T	WES_P12T	WES_P13T	WES_P14T	WES_P15T	WES_P16T	WES_P17T	WES_P18T	WES_P19T	WES_P1T	WES_P20T	WES_P21T	WES_P22T	WES_P23T	WES_P24T	WES_P25T	WES_P26T	WES_P27T	WES_P28T	WES_P29T	WES_P2T	WES_P30T	WES_P31T	WES_P35T	WES_P36T	WES_P37T	WES_P38T	WES_P39T	WES_P3T	WES_P40T	WES_P41T	WES_P42T	WES_P43T	WES_P44T	WES_P45T	WES_P46T	WES_P47T	WES_P48T	WES_P49T	WES_P4T
CDS	192	156	162	206	111	8	154	195	134	225	42	13	977	170	1668	95	156	93	185	1094	58	61	254	241	245	81	26	137	42	184	162	153	151	77	75	78	153	142	43	67	114	93	54	163	251	203	49	13	4
synonymous_SNP	43	37	41	57	36	4	41	52	36	47	20	4	201	36	501	33	48	31	52	356	12	24	64	69	61	14	9	38	11	48	47	47	43	27	24	19	36	39	12	25	20	23	21	42	69	51	19	2	1
missense_SNP	140	106	114	135	72	3	105	130	92	164	22	9	692	126	1096	57	100	57	123	687	42	34	175	162	169	62	13	90	30	125	107	101	101	46	47	51	107	92	29	36	88	66	32	118	174	140	27	9	2
stopgain	7	10	5	11	3	1	6	9	6	10	0	0	71	5	45	3	6	3	8	38	4	3	11	5	10	5	2	6	0	9	8	4	7	1	3	6	8	9	1	2	5	3	0	3	5	11	2	0	0
stoploss	0	0	0	1	0	0	0	0	0	0	0	0	1	0	4	0	0	0	0	0	0	0	0	0	0	0	0	1	0	1	0	0	0	0	0	0	0	0	0	0	0	0	0	0	0	0	0	0	0
unknown	2	3	2	2	0	0	2	4	0	4	0	0	12	3	22	2	2	2	2	13	0	0	4	5	5	0	2	2	1	1	0	1	0	3	1	2	2	2	1	4	1	1	1	0	3	1	1	2	1
intronic	308	248	244	374	239	94	280	278	280	249	87	64	3330	725	3270	122	490	130	291	1013	108	89	235	164	224	88	84	170	41	310	137	125	160	73	74	63	101	347	35	34	89	91	51	158	293	276	57	43	62
UTR3	20	10	16	21	12	8	14	18	17	23	6	2	221	40	204	5	38	8	14	68	2	10	11	8	8	5	7	8	4	18	11	8	7	3	5	2	5	19	1	2	5	7	5	7	23	24	3	1	2
UTR5	13	12	10	17	9	4	25	6	18	9	2	3	127	26	227	2	34	2	15	62	3	3	9	7	5	5	5	8	0	20	12	6	10	2	3	8	3	13	1	6	10	2	4	9	18	12	2	2	0
splicing	13	6	7	6	4	0	4	5	3	11	1	1	37	4	59	5	11	3	9	30	1	2	15	6	5	2	1	6	1	6	2	6	9	3	6	1	5	9	0	0	6	2	0	4	11	3	0	1	1
ncRNA_exonic	11	10	26	17	14	9	17	15	15	11	5	2	52	17	106	19	22	6	15	39	10	7	16	13	16	6	4	8	6	13	12	5	11	2	4	6	11	12	3	8	4	6	2	7	11	10	6	2	5
ncRNA_intronic	37	45	44	28	33	20	47	43	44	17	10	10	145	66	192	19	52	18	45	65	16	24	22	17	22	8	9	22	5	38	16	10	18	11	9	6	15	22	1	4	6	8	7	15	18	12	8	8	10
ncRNA_UTR3	0	0	0	0	0	0	0	0	0	0	0	0	0	0	0	0	0	0	0	0	0	0	0	0	0	0	0	0	0	0	0	0	0	0	0	0	0	0	0	0	0	0	0	0	0	0	0	0	0
ncRNA_UTR5	0	0	0	0	0	0	0	0	0	0	0	0	0	0	0	0	0	0	0	0	0	0	0	0	0	0	0	0	0	0	0	0	0	0	0	0	0	0	0	0	0	0	0	0	0	0	0	0	0
ncRNA_splicing	0	0	0	0	0	0	0	0	1	0	0	0	0	0	1	0	0	0	0	1	0	1	0	1	0	0	0	2	0	0	0	0	0	1	0	0	0	0	0	0	0	0	0	1	0	0	0	0	1
upstream	8	5	11	12	8	0	23	7	16	5	6	3	51	45	144	3	33	11	20	24	2	3	10	9	4	1	2	5	1	13	10	4	9	5	1	3	6	13	0	2	1	3	1	2	6	16	1	3	7
downstream	5	4	6	3	2	2	2	6	4	3	4	0	30	6	32	3	5	2	4	6	0	5	4	6	3	1	0	2	0	6	2	0	1	0	0	0	3	2	0	1	2	1	3	1	6	1	1	0	1
intergenic	192	168	152	160	109	99	189	188	134	91	83	69	563	302	697	117	182	103	201	235	123	117	120	194	178	68	51	84	54	270	71	76	88	55	68	46	42	147	48	44	57	53	52	53	104	95	47	49	103
Others	0	0	0	1	1	0	2	1	0	1	0	0	7	3	8	0	2	1	0	0	0	0	0	0	1	0	0	1	0	0	1	0	0	2	0	0	1	1	1	0	0	0	0	0	2	0	0	0	0
Total	799	664	678	845	542	244	757	762	666	645	246	167	5540	1404	6608	390	1025	377	799	2637	323	322	696	666	711	265	189	453	154	878	436	393	464	234	245	213	345	727	133	168	294	266	179	420	743	652	174	122	196
[truncated: 21 more columns]

## Sheet: Table S5
Table S5. Statistics of somatic indels called from WES of 70 ZJU-GC samples.
Sample	GC_LRS_T	GC_WGL_T	GC_XSB_T	GC_YCG_T	GC_YSY_T	GC_YYJ_T	GC_ZCY_T	T1T	WES_P10T	WES_P11T	WES_P12T	WES_P13T	WES_P14T	WES_P15T	WES_P16T	WES_P17T	WES_P18T	WES_P19T	WES_P1T	WES_P20T	WES_P21T	WES_P22T	WES_P23T	WES_P24T	WES_P25T	WES_P26T	WES_P27T	WES_P28T	WES_P29T	WES_P2T	WES_P30T	WES_P31T	WES_P35T	WES_P36T	WES_P37T	WES_P38T	WES_P39T	WES_P3T	WES_P40T	WES_P41T	WES_P42T	WES_P43T	WES_P44T	WES_P45T	WES_P46T	WES_P47T	WES_P48T	WES_P49T	WES_P4T
CDS	5	5	24	3	4	0	6	8	11	23	2	0	6	8	410	4	6	1	4	46	4	0	6	2	7	8	0	5	2	24	5	2	14	1	3	1	2	5	0	0	4	8	3	6	14	10	1	0	0
frameshift_deletion	2	3	12	1	4	0	2	5	6	6	0	0	3	4	298	1	5	1	1	33	2	0	3	0	3	5	0	2	2	11	0	1	5	0	2	1	1	2	0	0	2	2	1	0	8	4	0	0	0
frameshift_insertion	0	1	2	1	0	0	2	3	2	1	0	0	0	0	89	1	1	0	2	3	0	0	0	1	2	1	0	0	0	2	1	1	4	0	0	0	1	0	0	0	2	3	1	2	3	2	0	0	0
nonframeshift_deletion	2	1	8	1	0	0	1	0	3	15	2	0	2	2	12	2	0	0	1	6	2	0	3	0	2	0	0	3	0	11	4	0	3	1	1	0	0	3	0	0	0	2	0	4	0	2	1	0	0
nonframeshift_insertion	1	0	1	0	0	0	1	0	0	0	0	0	1	1	1	0	0	0	0	2	0	0	0	1	0	1	0	0	0	0	0	0	2	0	0	0	0	0	0	0	0	0	1	0	3	1	0	0	0
stopgain	0	0	0	0	0	0	0	0	0	1	0	0	0	1	3	0	0	0	0	1	0	0	0	0	0	0	0	0	0	0	0	0	0	0	0	0	0	0	0	0	0	1	0	0	0	0	0	0	0
stoploss	0	0	0	0	0	0	0	0	0	0	0	0	0	0	0	0	0	0	0	0	0	0	0	0	0	0	0	0	0	0	0	0	0	0	0	0	0	0	0	0	0	0	0	0	0	0	0	0	0
unknown	0	0	1	0	0	0	0	0	0	0	0	0	0	0	7	0	0	0	0	1	0	0	0	0	0	1	0	0	0	0	0	0	0	0	0	0	0	0	0	0	0	0	0	0	0	1	0	0	0
intronic	6	9	8	5	7	2	10	11	25	45	5	1	9	12	1328	1	6	1	9	52	7	4	6	3	12	2	0	2	4	18	4	2	23	3	1	0	3	3	3	1	1	3	0	6	11	27	4	1	2
UTR3	2	0	2	0	1	0	0	1	1	2	0	0	1	2	65	1	1	0	1	2	0	1	0	1	0	0	0	0	0	1	0	0	1	0	0	0	0	1	1	0	0	1	0	0	1	1	0	0	0
UTR5	0	0	2	1	3	0	0	0	1	3	0	0	1	1	33	1	0	1	0	1	0	0	0	0	0	0	0	0	0	1	1	0	1	1	0	0	1	0	0	0	0	0	0	0	1	0	0	0	0
splicing	0	0	1	1	0	0	0	2	1	2	0	0	1	0	31	0	0	0	0	0	0	0	0	0	0	0	0	1	0	0	0	0	0	1	0	0	0	0	0	0	0	0	0	0	0	1	0	0	0
ncRNA_exonic	1	0	0	0	0	0	0	0	0	2	1	0	0	0	27	0	0	0	0	0	0	0	1	0	0	0	1	0	0	2	0	0	0	0	0	0	0	1	0	0	0	1	0	0	0	1	0	0	0
ncRNA_intronic	1	0	0	0	0	0	0	0	1	0	1	2	0	0	57	0	0	0	0	2	0	0	0	2	0	1	0	0	0	1	0	0	0	0	0	1	1	1	0	0	0	0	1	0	0	0	0	0	1
ncRNA_UTR3	0	0	0	0	0	0	0	0	0	0	0	0	0	0	0	0	0	0	0	0	0	0	0	0	0	0	0	0	0	0	0	0	0	0	0	0	0	0	0	0	0	0	0	0	0	0	0	0	0
ncRNA_UTR5	0	0	0	0	0	0	0	0	0	0	0	0	0	0	0	0	0	0	0	0	0	0	0	0	0	0	0	0	0	0	0	0	0	0	0	0	0	0	0	0	0	0	0	0	0	0	0	0	0
ncRNA_splicing	0	0	0	0	0	0	0	0	0	0	0	0	0	0	1	0	0	0	0	0	0	0	0	0	0	0	0	0	0	0	0	0	0	0	0	0	0	0	0	0	0	0	0	0	0	0	0	0	0
upstream	1	0	0	2	0	0	0	0	0	0	0	0	0	1	15	0	0	0	0	1	0	0	1	0	0	0	0	0	0	0	0	0	0	0	0	0	0	0	0	0	0	0	0	0	1	1	0	0	0
downstream	0	0	0	0	1	0	0	0	1	0	0	0	0	0	10	1	0	0	0	1	1	0	0	0	0	0	0	0	0	1	0	0	0	0	0	0	0	0	0	0	0	0	0	0	0	1	0	0	0
intergenic	2	2	1	1	0	0	3	3	1	1	0	0	1	1	122	0	4	0	3	1	1	0	0	0	3	1	0	2	1	5	2	0	2	0	2	0	0	0	0	1	0	2	2	0	4	3	0	0	1
Others	0	0	1	0	0	0	0	0	0	0	0	0	0	0	1	0	0	0	0	0	0	0	0	0	0	0	0	0	0	0	0	0	0	0	0	0	0	0	0	0	0	0	0	0	0	0	0	0	0
Total	18	16	39	13	16	2	19	25	42	78	9	3	19	25	2100	8	17	3	17	106	13	5	14	8	22	12	1	10	7	53	12	4	41	6	6	2	7	11	4	2	5	15	6	12	32	45	5	1	4
[truncated: 21 more columns]

## Sheet: Table S6
Table S6. Significantly mutated genes of ZJU-GC cohort identified across 9 genome sequencing studies
#Our study	TCGA	Wang	Zang	Liu	Chen 1	Park	Cho	Cong	Chen 2	other papers			LEGEND
TP53	TP53	TP53	TP53	TP53	TP53	TP53	TP53	TP53	TP53	multiple			Publication	PMID
CSMD3		CSMD3	CSMD3										TCGA	25079317
LRP1B		LRP1B	LRP1B						LRP1B				Wang	22037554
SYNE1								SYNE1	SYNE1				Zang	22484628
SPTA1			SPTA1			SPTA1							Liu	24807215
PREX2										30796242			Chen 1	25583476
TRHDE											NOT REPORTED		Park	26401016
PIEZO1											NOT REPORTED		Cho	28522256
FAT4			FAT4	FAT4									Cong	30078278
ARID1A	ARID1A	ARID1A	ARID1A	ARID1A	ARID1A	ARID1A	ARID1A			multiple			Chen 2	31570735
FSIP2										28027327
CDH2				CDH2							NOT REPORTED		Genes
JMJD1C											NOT REPORTED			MutSigCV significantly mutated genes in this study
SMAD4	SMAD4			SMAD4	SMAD4					31949278				listed as SMGs in other studies (PMID numbers indicated for "Other Papers")
FAT3											NOT REPORTED
RHOA	RHOA				RHOA	RHOA				24816255
LRRK2											NOT REPORTED
MUC16								MUC16	MUC16
OPCML											NOT REPORTED
ADAM21											NOT REPORTED
ZNF208											NOT REPORTED
LMTK3											NOT REPORTED
TRPA1											NOT REPORTED
SLIT2											NOT REPORTED
CTNNA2											NOT REPORTED
PIK3CA	PIK3CA	PIK3CA	PIK3CA	PIK3CA	PIK3CA	PIK3CA	PIK3CA			multiple
ARHGAP30											NOT REPORTED
ERBB3	ERBB3						ERBB3			23680147
KCNJ5											NOT REPORTED
PLOD2											NOT REPORTED
CDH1	CDH1	CDH1		CDH1	CDH1	CDH1	CDH1			multiple
FSTL5											NOT REPORTED

## Sheet: Table S7
Table S7. Comparison of gene mutation frequencies between ZJU-GC and TCGA-GC.
Gene	ZJU-GC		TCGA-GC		P
	WT	MUT	WT	MUT
TP53	31	39	205	190	0.24#
SYNE1	49	21	294	101	0.437#
LRP1B	51	19	291	104	0.887#
CSMD3	56	14	395	0	<0.001
MUC16	57	13	261	134	0.011#
SPTA1	58	12	326	69	0.947#
FSIP2	59	11	395	0	<0.001
PREX2	60	10	345	50	0.708#
FAT4	61	9	310	85	0.096#
PIEZO1	62	8	395	0	<0.001
ARID1A	63	7	293	102	0.004#
FAT3	63	7	322	73	0.083#
MUC6	64	6	349	46	0.452#
PIK3CA	65	5	330	65	0.045
LRRK2	65	5	336	59	0.081
ZNF208	65	5	359	36	0.592
SLIT2	65	5	363	32	0.785
SMAD4	65	5	367	28	>0.999
ERBB3	66	4	360	35	0.381
CDH1	66	4	362	33	0.452
JMJD1C	66	4	368	27	>0.999
BNC2	66	4	369	26	>0.999
CTNNA2	66	4	371	24	>0.999
PTPN23	66	4	373	22	>0.999
OPCML	66	4	383	12	0.279
ADAM21	66	4	383	12	0.279
MACF1	67	3	353	42	0.098
VPS13A	67	3	358	37	0.245
BCORL1	67	3	369	26	0.599
FSTL5	67	3	371	24	0.782
FRMD4A	67	3	371	24	0.782
ARHGAP30	67	3	374	21	>0.999
EYA4	67	3	375	20	>0.999
RHOA	67	3	376	19	>0.999
ERBB2	67	3	376	19	>0.999
TRHDE	67	3	377	18	0.92
CDH2	67	3	377	18	>0.999
PLOD2	67	3	381	14	0.73
KCNJ5	67	3	389	6	0.14
APC	68	2	346	49	0.018
TRPA1	68	2	358	37	0.07
KRAS	68	2	358	37	0.07
NF1	68	2	365	30	0.201
IRF2	68	2	374	21	0.554
IMPG2	68	2	374	21	0.554
CTCF	68	2	374	21	0.554
RASA1	68	2	376	19	0.754
KIF13A	68	2	376	19	0.754
CNGA4	68	2	377	18	0.752
PLB1	68	2	382	13	>0.999
LMTK3	68	2	383	12	>0.999
CPD	68	2	383	12	>0.999
RNF43	68	2	395	0	0.022
SOHLH2	68	2	395	0	0.022
CIC	69	1	344	51	0.005
FBXW7	69	1	364	31	0.068
PTEN	69	1	365	30	0.066
BCOR	69	1	367	28	0.103
HDAC4	69	1	369	26	0.101
EP300	69	1	371	24	0.151
ABCA10	69	1	373	22	0.228
CUL1	69	1	375	20	0.343
PTPRC	69	1	376	19	0.335
MVK	69	1	380	15	0.486
TMEM63A	69	1	382	13	0.705
CHRD	69	1	384	11	>0.999
FAM46D	69	1	385	10	>0.999
IL2RG	69	1	385	10	>0.999
TBL1XR1	69	1	387	8	>0.999
ZBTB20	70	0	358	37	0.008
LARP4B	70	0	365	30	0.014
HLA-B	70	0	367	28	0.013
CTNNB1	70	0	369	26	0.021
LMAN1	70	0	369	26	0.021
ALPK2	70	0	371	24	0.035
PAX6	70	0	373	22	0.059
B2M	70	0	377	18	0.089
GPR124	70	0	377	18	0.089
NAA25	70	0	380	15	0.142
IWS1	70	0	381	14	0.143
RNF111	70	0	383	12	0.228
EIF2C4	70	0	384	11	0.384
SMAD2	70	0	386	9	0.367
MYEOV	70	0	386	9	0.367
RBM28	70	0	387	8	0.613
SERPINB8	70	0	387	8	0.613
IGF2BP3	70	0	388	7	0.601
C13orf33	70	0	388	7	0.601
#P values were from chi-squre test and the others were from Fisher’s exact test , and were significant at < 0.05.
Abbreviation: WT, wild type; MUT, mutant type

## Sheet: Table S8
Table S8. Gene mutation frequencies across histopathological subtypes in ZJU-GC cohort.
Gene	status	Differentiation		P		Gene	status	Lauren Classification		P		Gene	status	TNM Stage		P
		Moderate-well	Poor					Diffused or mixed	Intestinal					I-III	IV
TP53	No alterations	9(30.0%)	22(55.0%)	0.052		TP53	No alterations	20(58.8%)	11(30.6%)	0.03		TP53	No alterations	24(46.2%)	7(38.9%)	0.784
	Alterations	21(70.0%)	18(45.0%)				Alterations	14(41.2%)	25(69.4%)				Alterations	28(53.8%)	11(61.1%)
SPTA1	No alterations	22(73.3%)	36(90.0%)	0.108		SYNE1	No alterations	27(79.4%)	22(61.1%)	0.121		SPTA1	No alterations	41(78.8%)	17(94.4%)	0.166#
	Alterations	8(26.7%)	4(10.0%)				Alterations	7(20.6%)	14(38.9%)				Alterations	11(21.2%)	1(5.6%)
MUC16	No alterations	27(90.0%)	30(75.0%)	0.132		CSMD3	No alterations	29(85.3%)	27(75.0%)	0.109#		SYNE1	No alterations	34(65.4%)	15(83.3%)	0.234
	Alterations	3(10.0%)	10(25.0%)				Alterations	5(14.7%)	9(25.0%)				Alterations	18(34.6%)	3(16.7%)
LRP1B	No alterations	20(66.7%)	31(77.5%)	0.23		LRP1B	No alterations	29(85.3%)	22(61.1%)	0.032		FAT3	No alterations	48(92.3%)	15(83.3%)	0.363#
	Alterations	10(33.3%)	9(22.5%)				Alterations	5(14.7%)	14(38.9%)				Alterations	4(7.7%)	3(16.7%)
FAT4	No alterations	24(80.0%)	37(92.5%)	0.158#		PIEZO1	No alterations	32(94.1%)	30(83.3%)	0.261#		ARID1A	No alterations	48(92.3%)	15(83.3%)	0.363#
	Alterations	6(20.0%)	3(7.5%)				Alterations	2(5.9%)	6(16.7%)				Alterations	4(7.7%)	3(16.7%)
PREX2	No alterations	24(80.0%)	36(90.0%)	0.308#		PREX2	No alterations	32(94.1%)	28(77.8%)	0.085#		PREX2	No alterations	42(80.8%)	18(100.0%)	0.054#
	Alterations	6(20.0%)	4(10.0%)				Alterations	2(5.9%)	8(22.2%)				Alterations	10(19.2%)	0(0.0%)
ERBB3	No alterations	30(100.0%)	36(90.0%)	0.130#		CDH1	No alterations	30(88.2%)	36(100.0%)	0.051#		ERBB3	No alterations	48(92.3%)	18(100.0%)	0.345#
	Alterations	0(0.0%)	4(10.0%)				Alterations	4(11.8%)	0(0.0%)				Alterations	4(7.7%)	0(0.0%)
CDH1	No alterations	30(100.0%)	36(90.0%)	0.130#		FAT4	No alterations	34(100.0%)	27(75.0%)	0.002#		CDH1	No alterations	48(92.3%)	18(100.0%)	0.345#
	Alterations	0(0.0%)	4(10.0%)				Alterations	0(0.0%)	9(25.0%)				Alterations	4(7.7%)	0(0.0%)
#P values were from Fisher’s exact test and the others were from chi-squre test, and were significant at < 0.05.

## Sheet: Table S9
Table S9. Potentially targetable genomic alterations in ZJU-GC according to OncoKB
Patient	Actionable gene	Alteration	Drugs	Actionable gene	Alteration	Drugs	Actionable gene	Alteration	Drugs	Actionable gene	Alteration	Drugs	Actionable gene	Alteration	Drugs
WES-P01	PIK3CA	Q546K (oncogenic)	Alpelisib, Buparlisib, Copanlisib, GDC-0077, Serabelisib, Taselisib
WES-P03	EGFR	Amplification	Lapatinib
WES-P07	ERBB2	R678Q (oncogenic)	Neratinib	PIK3CA	E545K (oncogenic)	Alpelisib, Buparlisib, Copanlisib, GDC-0077, Serabelisib, Taselisib	ALK	P37L	Lorlatinib, Brigatinib
WES-P08	ALK	K434M	Lorlatinib, Brigatinib
WES-P09	TSC2	R59W	Everolimus
WES-P10	ERBB2	Amplification	Trastuzumab
WES-P11	FGFR2	I335R	AZD4547, BGJ398, Debio1347, Erdafitinib
WES-P14	FGFR3	A317S	AZD4547, BGJ398, Debio1347, Erdafitinib	MAP2K2	D69E	Cobimetinib	TSC2	R59W	Everolimus
WES-P15	ERBB2	Amplification	Trastuzumab
WES-P16	ERBB2	R678Q (oncogenic)	Neratinib	CDK12	Truncating	Cemiplimab, Nivolumab, Pembrolizumab	ATM	G2772R	Olaparib	NF1	L81I	Cobimetinib, Trametinib	RET	R226C	LOXO-292, BLU-667
WES-P20	PIK3CA	R88Q (oncogenic)	Alpelisib, Buparlisib, Copanlisib, GDC-0077, Serabelisib, Taselisib	ERBB2	D1084N	Neratinib	ESR1	P115L	AZD9496, Fulvestrant	RET	V242M	LOXO-292, BLU-667	FGFR1	P61S
WES-P21	MDM2	Amplification	RO5045337,Milademetan Tosylate
WES-P22	MET	Amplification	Crizotinib, Cabozantinib
WES-P23	ERBB2	Amplification	Trastuzumab
WES-P25	ERBB2	Amplification	Trastuzumab	BRCA1	S1452C	Rucaparib, Niraparib	FGFR1	Q485E	AZD4547, BGJ398, Debio1347, Erdafitinib
WES-P30	ERBB2	Amplification	Trastuzumab	MAP2K1	D136N	Cobimetinib, Trametinib
WES-P35	CDKN2A	D108H	Abemaciclib, Palbociclib, Ribociclib
WES-P36	MDM2	Amplification	RO5045337,Milademetan Tosylate
WES-P42	KDM6A	Q647fs	Tazemetostat
WES-P48	ERBB2	Amplification	Trastuzumab	CDK4	Amplification	Abemaciclib, Palbociclib
WES-P49	ERBB2	Amplification	Trastuzumab	CDK4	Amplification	Abemaciclib, Palbociclib
WES-P51	ERBB2	Amplification	Trastuzumab	EGFR	Amplification	Lapatinib
WES-P53	U2AF1	K23R	H3B-8800
WES-P55	KRAS	G12C (oncogenic)	Binimetinib, Cobimetinib, Trametinib	RET	G967S	LOXO-292, BLU-667
WES-P58	MET	Amplification	Crizotinib, Cabozantinib
WES-P62	PIK3CA	V344M (likely oncogenic)	Alpelisib, Buparlisib, Copanlisib, GDC-0077, Serabelisib, Taselisib
GC_XSB_T	BRCA2	N372H	Rucaparib, Niraparib
GC_YCG_T	KRAS	G12D (oncogenic)	Binimetinib, Cobimetinib, Trametinib
GC_YSY_T	ERBB2	Amplification	Trastuzumab
GC_YYJ_T	ERBB2	Amplification	Trastuzumab
GC_WGL	NF1	L2228V, I2247M	Cobimetinib, Trametinib

[truncated: 14 more sheets: Table S10, Table S11, Table S12, Table S13, Table S14, Table S15, Table S16, Table S17, Table S18, Table S19, Table S20, Table S21, Table S22, Table S23]
